# Supplementary material for: Prenatal Mercury Exposure and Infant Weight Trajectories in a UK Observational Birth Cohort
Source: Toxics. 2022 Dec 22;11(1):10. doi: 10.3390/toxics11010010 (PMC9864311; doi:10.3390/toxics11010010)
Supplement: Supplementary file 1 [file toxics-11-00010-s001.zip]

Archive with 1 entries (1 files):
- toxics-2072956-supplementary.pdf
